# Supplementary material for: Down-Regulation of FAD2-1 Gene Expression Alters Lysophospholipid Composition in the Endosperm of Rice Grain and Influences Starch Properties
Source: Foods. 2021 May 23;10(6):1169. doi: 10.3390/foods10061169 (PMC8224701; doi:10.3390/foods10061169)
Supplement: Supplementary file 1 [file foods-10-01169-s001.zip]

Archive with 1 entries (1 files):
- foods-1191931-supplementary.pdf
